# Supplementary material for: Operative and Oncological Outcomes Comparing Sentinel Node Mapping and Systematic Lymphadenectomy in Endometrial Cancer Staging: Meta-Analysis With Trial Sequential Analysis
Source: Front Oncol. 2021 Jan 13;10:580128. doi: 10.3389/fonc.2020.580128 (PMC7838488; doi:10.3389/fonc.2020.580128)
Supplement: Supplementary file 2 [file DataSheet_2.xlsx]

## Sheet: Sheet1
Supplement materials S2 Details of literature quality assessment
Literatures		2020 Stewart	2020 Bogani	2020 Kogan	2020 Schlappe	2020 Casarin	2019 Polan	2019 Le	2019 Imboden	Accorsi et al 2019	2018 Schlappe	2017 Schiavone	2017 Liu	2017 Ducie	2017 Buda	2017 Baiocchi	2017 How	2016 Holloway	2016 Eriksson	2014 Raimond
Selection	Representativeness of the exposed cohort	1	1	1	1	1	1	1	1	1	1	1	1	1	1	1	1	1	1	1
	Selection of the non-exposed cohort					1	1	1		1		1				1	1	1
	Ascertainment of exposure	1	1	1	1	1	1	1	1	1	1	1	1	1	1	1	1	1	1	1
	Demonstration	1	1	1	1	1	1	1	1	1	1	1	1	1	1	1	1	1	1	1
Comparability	Comparability a	1	1	1	1	1		1	1	1	1	1	1	1		1	1	1
	Comparability b	1	1	1				1				1	1				1
Outcome	Assessment of outcome	1	1	1	1	1	1	1	1	1	1	1	1	1	1	1	1	1	1	1
	Follow-up long enough		1	1	1	1	1	1	1	1	1	1	1		1		1		1	1
	Adequacy of follow up of cohorts		1	1	1
	TOTAL	6	8	8	7	7	6	8	6	7	6	8	7	5	5	6	8	6	5	5
Literatures		Stewart et al 2020	2020 Bogani	2020 Kogan	Schlappe et al 2020	Casarin et al 2020	2019 Polan	2019 Le	2019 Imboden	Accorsi et al 2019	2018 Schlappe	2017 Schiavone	2017 Liu	2017 Ducie	2017 Buda	2017 Baiocchi	2017 How	2016 Holloway	2016 Eriksson	2014 Raimond
Selection	Representativeness of the exposed cohort	1	1	1	1	1	1	1	1	1	1	1	1	1	1	1	1	1	1	1
	Selection of the non-exposed cohort					1	1	1		1		1				1	1	1
	Ascertainment of exposure	1	1	1	1	1	1	1	1	1	1	1	1	1	1	1	1	1	1	1
	Demonstration	1	1	1	1	1	1	1	1	1	1	1	1	1	1	1	1	1	1	1
Comparability	Comparability a	1	1	1	1	1		1	1	1	1	1	1	1		1	1	1
	Comparability b	1	1	1				1				1	1	1			1
Outcome	Assessment of outcome	1	1	1	1	1	1	1	1	1	1	1	1	1	1	1	1	1	1	1
	Follow-up long enough		1	1	1	1	1	1	1	1	1	1	1		1		1		1
	Adequacy of follow up of cohorts		1	1	1		1
	TOTAL	6	8	8	7	7	7	8	6	7	6	8	7	6	5	6	8	6	5	4
	Final disicision	6	8	8	7	7	7	8	6	7	6	8	7	5	5	6	8	6	5	5
